# Supplementary material for: bHLH transcription factor bHLH115 regulates iron homeostasis in Arabidopsis thaliana
Source: J Exp Bot. 2017 Mar 28;68(7):1743–55. doi: 10.1093/jxb/erx043 (PMC5441899; doi:10.1093/jxb/erx043)
Supplement: Supplementary Data [file erx043_Supplementary_Data.zip]

Archive with 1 entries (1 files):
- supplementary_figures_S1_S7_Table_S1.pdf
